# Supplementary material for: Autonomous navigation and collision prediction of port channel based on computer vision and lidar
Source: Sci Rep. 2024 May 17;14:11300. doi: 10.1038/s41598-024-60327-9 (PMC11101439; doi:10.1038/s41598-024-60327-9)
Supplement: Supplementary file 1 — Supplementary Tables. [file 41598_2024_60327_MOESM1_ESM.xlsx]

## Sheet: Supplementary table 1
Supplementary table 1 Data in Figure 6
Data points	LiDAR	Visual perception+LiDAR+SSD	Relative error (%)
1	0.634	0.619	2.33
2	1.226	1.195	2.5
3	1.826	1.769	3.13
4	2.434	2.337	4
5	3.036	2.867	5.56

## Sheet: Supplementary table 2
Supplementary table 2 Data in Figure 7
Algorithm	Average path length (meters)	Average time consumption (seconds)	Maximum collision risk (%)
RRT	500	30	15
Algorithm in this article	430	22	8
Dijkstra algorithm	600	35	18
A * algorithm	520	30	16

## Sheet: Supplementary table 3
Supplementary table 3 Data in Figure 8
Obstacles	Accuracy (%)	Recall rate (%)	F1	Average calculation time (ms)
Buoy	95	92	93	32
Container	90	88	89	45
Fishing boat	88	85	87	50

## Sheet: Supplementary table 4
Supplementary table 4 Data in Figure 9
Algorithm	Accuracy (%)	Recall rate (%)	F1	Average calculation time (ms)
Faster R-CNN	85	90	87	50
K-Means+Faster R-CNN	92	88	90	35
Logistic regression model	78	82	80	60
Random forest	88	91	89	55
Support vector machine	90	89	89	70
